# Supplementary material for: Highly structured, partner-sex- and subject-sex-dependent cortical responses during social facial touch
Source: Nat Commun. 2019 Oct 11;10:4634. doi: 10.1038/s41467-019-12511-z (PMC6789031; doi:10.1038/s41467-019-12511-z)
Supplement: Supplementary file 5 — Supplementary Software 1 [file 41467_2019_12511_MOESM5_ESM.zip]

Archive with 43 entries (40 files):
- Ebbesen2019_code_and_data/Figure_1_and_3/
- Ebbesen2019_code_and_data/Figure_1_and_3/BetterArrow.m
- Ebbesen2019_code_and_data/Figure_1_and_3/celldata_cebbesen_462.mat
- Ebbesen2019_code_and_data/Figure_1_and_3/celldata_cebbesen_687.mat
- Ebbesen2019_code_and_data/Figure_1_and_3/celldata_cebbesen_759.mat
- Ebbesen2019_code_and_data/Figure_1_and_3/celldata_evgeny_81.mat
- Ebbesen2019_code_and_data/Figure_1_and_3/cellstats_cebbesen_462.mat
- Ebbesen2019_code_and_data/Figure_1_and_3/cellstats_cebbesen_687.mat
- Ebbesen2019_code_and_data/Figure_1_and_3/cellstats_cebbesen_759.mat
- Ebbesen2019_code_and_data/Figure_1_and_3/cellstats_evgeny_81.mat
- Ebbesen2019_code_and_data/Figure_1_and_3/example_plot_cebbesen_462.png
- Ebbesen2019_code_and_data/Figure_1_and_3/example_plot_cebbesen_687.png
- Ebbesen2019_code_and_data/Figure_1_and_3/example_plot_cebbesen_759.png
- Ebbesen2019_code_and_data/Figure_1_and_3/example_plot_evgeny_81.png
- Ebbesen2019_code_and_data/Figure_1_and_3/fit_pillow_style.m
- Ebbesen2019_code_and_data/Figure_1_and_3/FullPoissonLogLike.m
- Ebbesen2019_code_and_data/Figure_1_and_3/GaplessTimesToDataMatrix.m
- Ebbesen2019_code_and_data/Figure_1_and_3/plot2DRasterPSTHofPredicted.m
- Ebbesen2019_code_and_data/Figure_1_and_3/plotRasterofPredicted.m
- Ebbesen2019_code_and_data/Figure_1_and_3/PrepareGaplessTimes.m
- Ebbesen2019_code_and_data/Figure_1_and_3/readme.txt
- Ebbesen2019_code_and_data/Figure_1_and_3/remove_recording_gaps.m
- Ebbesen2019_code_and_data/Figure_1_and_3/script_for_fitting.m
- Ebbesen2019_code_and_data/Figure_1_and_3/script_for_plotting.m
- Ebbesen2019_code_and_data/Figure_4_and_5/
- Ebbesen2019_code_and_data/Figure_4_and_5/example_clouds.png
- Ebbesen2019_code_and_data/Figure_4_and_5/example_counts.png
- Ebbesen2019_code_and_data/Figure_4_and_5/figure_4_raw_data.mat
- Ebbesen2019_code_and_data/Figure_4_and_5/readme.txt
- Ebbesen2019_code_and_data/Figure_4_and_5/script_for_plotting_and_fitting_models.m
- Ebbesen2019_code_and_data/Figure_4_and_5/wrap.m
- Ebbesen2019_code_and_data/Figure_6/
- Ebbesen2019_code_and_data/Figure_6/ms_figures.py
- Ebbesen2019_code_and_data/Figure_6/ms_histograms.py
- Ebbesen2019_code_and_data/Figure_6/ms_raster.py
- Ebbesen2019_code_and_data/Figure_6/multi_seq.py
- Ebbesen2019_code_and_data/Figure_6/netModels.py
- Ebbesen2019_code_and_data/Figure_6/netParams.py
- Ebbesen2019_code_and_data/Figure_6/netPD.py
- Ebbesen2019_code_and_data/Figure_6/netRun.py
- Ebbesen2019_code_and_data/Figure_6/neuronModels.py
- Ebbesen2019_code_and_data/Figure_6/readme.txt
- Ebbesen2019_code_and_data/info.txt
