# Supplementary material for: Highly structured, partner-sex- and subject-sex-dependent cortical responses during social facial touch
Source: Nat Commun. 2019 Oct 11;10:4634. doi: 10.1038/s41467-019-12511-z (PMC6789031; doi:10.1038/s41467-019-12511-z)
Supplement: Supplementary file 5 — Supplementary Software 1 [file 41467_2019_12511_MOESM5_ESM.zip › Ebbesen2019_code_and_data/Figure_1_and_3/BetterArrow.m]

function ta2 = BetterArrow(Start,End)
% Adds arrow to the current axis
% Based on https://www.mathworks.com/matlabcentral/answers/310815-specify-annotation-position-with-respect-to-x-and-y-axes-values    
figure = gcf;
pos = get(gca, 'Position');

 % Also for negative number now :). "line" accepts the same style
    % coordinates
    ta2   = annotation('arrow',...
        [(End(1) + abs(min(xlim)))/diff(xlim) * pos(3) + pos(1),...
         (Start(1) + abs(min(xlim)))/diff(xlim) * pos(3) + pos(1) ],... 
        [(End(2) - min(ylim))/diff(ylim) * pos(4) + pos(2),...
         (Start(2) - min(ylim))/diff(ylim) * pos(4) + pos(2)]);

end
