# Supplementary material for: Highly structured, partner-sex- and subject-sex-dependent cortical responses during social facial touch
Source: Nat Commun. 2019 Oct 11;10:4634. doi: 10.1038/s41467-019-12511-z (PMC6789031; doi:10.1038/s41467-019-12511-z)
Supplement: Supplementary file 5 — Supplementary Software 1 [file 41467_2019_12511_MOESM5_ESM.zip › Ebbesen2019_code_and_data/Figure_1_and_3/fit_pillow_style.m]

 function [wML, nlogli, exitflag, ostruct, grad, hessian] = fit_pillow_style(X,y,varargin)
% Fits the poisson linear model, like Pillow et al 2008
p = inputParser;

default_guess = nan;
addOptional(p,'guess',default_guess);

parse(p,varargin{:});

% FIRST clean up any rows, where there might be a NAN due to bad precision!
selecta = sum(isnan(X),2) == 0;
X = X(selecta,:);
y = y(selecta,:);

% initial guess
if isnan(p.Results.guess)
    wInit = X \ y;
else
    wInit = p.Results.guess;
end

% set up the regression 
fnlin = @nlfuns.exp; % inverse link function (a.k.a. nonlinearity)
lfunc = @(w)(glms.neglog.poisson(w, X, y, fnlin)); % cost/loss function
% options for fitting:
opts = optimoptions(@fminunc, 'Algorithm', 'trust-region', ...
        'GradObj', 'on', 'Hessian','on','Display','off');
% now, we do the actual fitting
[wML, nlogli, exitflag, ostruct, grad, hessian] = fminunc(lfunc, wInit, opts);

end
