# Supplementary material for: Highly structured, partner-sex- and subject-sex-dependent cortical responses during social facial touch
Source: Nat Commun. 2019 Oct 11;10:4634. doi: 10.1038/s41467-019-12511-z (PMC6789031; doi:10.1038/s41467-019-12511-z)
Supplement: Supplementary file 5 — Supplementary Software 1 [file 41467_2019_12511_MOESM5_ESM.zip › Ebbesen2019_code_and_data/Figure_1_and_3/FullPoissonLogLike.m]

function [LogLikeFull] = FullPoissonLogLike(ObservedSpikes,ModelledRate,BinTime)
% CAlculates the FULL log likelihood of a poisson model

LogLikeFull = sum(ObservedSpikes.*log(ModelledRate))...
    + sum(ObservedSpikes*log(BinTime))...
    - sum(log(factorial(ObservedSpikes)))...
    - BinTime * sum(ModelledRate); 

end
