# Supplementary material for: Highly structured, partner-sex- and subject-sex-dependent cortical responses during social facial touch
Source: Nat Commun. 2019 Oct 11;10:4634. doi: 10.1038/s41467-019-12511-z (PMC6789031; doi:10.1038/s41467-019-12511-z)
Supplement: Supplementary file 5 — Supplementary Software 1 [file 41467_2019_12511_MOESM5_ESM.zip › Ebbesen2019_code_and_data/Figure_1_and_3/GaplessTimesToDataMatrix.m]

function [dm] = GaplessTimesToDataMatrix(celldata,varargin)
%UNTITLED2 Summary of this function goes here
%   Detailed explanation goes here

p = inputParser;

default_BinTime = 1;% in ms!

addOptional(p,'BinTime',default_BinTime);

parse(p,varargin{:});

% Get the choice
BinTime = p.Results.BinTime;

% AND get the cleaned data out, which was prepared by the other function

% [celldata] = PrepareGaplessTimes(celldata,varargin)

% Load the prepared data
SpikeTimes_clean = celldata.clean.SpikeTimes;
start_time_clean = celldata.clean.start_time;
end_time_clean = celldata.clean.end_time;
rec_start_clean = celldata.clean.rec_start;
rec_end_clean = celldata.clean.rec_end;
stim_sex = celldata.clean.stim_sex;

% remove this?
if exist('BinTime') == 0
    BinTime = 1; % ms!
end

% Make the spike train
FineTime = rec_start_clean(1):BinTime:rec_end_clean(end);
SpikeTrain = (histc(SpikeTimes_clean,FineTime));


%% COSINE BASES for spike history
 n_hist_kernels =  12;

history_matrix = nan(length(SpikeTrain),n_hist_kernels);
kernel_time = nan;
kernels_ortho = nan;
kernels = nan;
centers = nan;

% loop over the kernels and calculate the history predictor

make_cosine = false;
if make_cosine
    
    dt = 1; % 1ms
    ihbasprs.ncols = n_hist_kernels; % make sixteen bases
    ihbasprs.hpeaks = [1 110]; % first and last peak!
    ihbasprs.b = 0;  % a scaling parameter, set to 0, def was .5??
    ihbasprs.absref = .1;  %% (optional)
    [kernel_time,kernels_ortho,kernels,centers] = makeBasis_PostSpike_chrelli(ihbasprs,dt);

    
    for this_kernel = 1:n_hist_kernels

        this_col = conv(SpikeTrain,kernels(:,this_kernel)','same');

        % shift the columb back in time corresponding to the peak delay time!
        %TODO, also: TODO: UNderstand why this works, and write more elegantly
        % it works, because

        shift_by = round(kernel_time(end));%+ centers(this_kernel)/BinTime);

        if mod(shift_by,2) ~= 0
            shift_by = shift_by+1;
        end

        %TODO fix this terribly inefficient coding
        this_col = [zeros(shift_by/2,1) ;this_col(1:end-shift_by/2)];

        history_matrix(:,this_kernel) = this_col;

    %     figure;plot(SpikeTrain(1:2000));hold on;plot(this_col(1:2000))

    end
end
%% Another option is the oldschool boxcar history!
SpikeHist = nan(length(SpikeTrain),11);
% first 5 1ms bins
for jj= 1:5
SpikeHist(:,jj) = [zeros(jj,1) ; SpikeTrain(1:end-jj)];
end
% then 6 25ms bins, this is equiv to taking a sum of the 25 bins
RunningTrain = conv(SpikeTrain,ones(25,1),'same');
% so we have to jump back 13 indices to get the sum in the prev 25 ms
SpikeHist(:,6) = [zeros(13,1) ; RunningTrain(1:end-13)];
for jj= 1:5
SpikeHist(:,6+jj) = [zeros(13+jj*25,1) ; RunningTrain(1:end-(13+jj*25))];
end

% use logicals because it's only a byte pr value
nTouch = length(stim_sex);

col_touch = false(size(FineTime));
col_maletouch = false(size(FineTime));

for thisTouch = 1:nTouch
    % this is the time of this touch

    time_selecta = (FineTime >= start_time_clean(thisTouch)...
                    & FineTime<end_time_clean(thisTouch));

    col_touch(time_selecta) = true;

    % set the male touch to 1 if sex is m
    if strcmp(stim_sex(thisTouch),'m')

    col_maletouch(time_selecta) = true;

    end
end

% also make a list of which recording it was!

nRec = length(rec_start_clean);
col_rec = nan(size(FineTime));

for ii = 1:nRec
    % this is the time of this touch

    time_selecta = (FineTime >= rec_start_clean(ii)...
                    & FineTime<rec_end_clean(ii));

    col_rec(time_selecta) = ii;
end

% also make list that shows if there was prescence of the other guy!


nRec = length(rec_start_clean);
col_male_present = false(size(FineTime));

for ii = 1:nRec
    % this is the time of this touch

    touch_selecta = (start_time_clean >= rec_start_clean(ii)...
                    & start_time_clean<rec_end_clean(ii));

    if sum(touch_selecta) > 0
        if sum(strcmp(stim_sex(touch_selecta),'m')) > 0

            time_selecta = (FineTime >= rec_start_clean(ii)...
                    & FineTime<rec_end_clean(ii));

            col_male_present(time_selecta) = true;

        end
    end


end


%% Save few things to the dm holder
% use int8 for the spike train, to save space
dm.SpikeTrain = SpikeTrain;
dm.HistoryCos = history_matrix;
dm.HistoryBox = SpikeHist;
dm.Touch = col_touch';
dm.MaleTouch = col_maletouch';
dm.Rec = col_rec';
dm.MalePresent = col_male_present';
dm.Bias = ones(size(SpikeTrain));
dm.kernels = kernels;
dm.kernels_ortho = kernels_ortho;
dm.centers = centers;

%%
