# Supplementary material for: Highly structured, partner-sex- and subject-sex-dependent cortical responses during social facial touch
Source: Nat Commun. 2019 Oct 11;10:4634. doi: 10.1038/s41467-019-12511-z (PMC6789031; doi:10.1038/s41467-019-12511-z)
Supplement: Supplementary file 5 — Supplementary Software 1 [file 41467_2019_12511_MOESM5_ESM.zip › Ebbesen2019_code_and_data/Figure_1_and_3/plot2DRasterPSTHofPredicted.m]

function plot2DRasterPSTHofPredicted(celldata,X_sweep,y_predicted);
% Plots a PSTH, split by partner sex, convolved with an alpha function

window_time = 4e3;
BinTime = 1;

start_index = find(diff(X_sweep(:,end-1))==1);
end_index = find(diff(X_sweep(:,end-1)) == -1);
stim_sex = celldata.clean.stim_sex;
duration = end_index-start_index;
all_index = 1:length(y_predicted);

% logic to clean by duration
selecta = duration > 0 & (start_index > window_time+1) &...
    (end_index < all_index(end)-window_time-1);

start_index=start_index(selecta);
end_index=end_index(selecta);
stim_sex=stim_sex(selecta);


% get only male and female!
fLogic = strcmp(stim_sex,'f');
mLogic = strcmp(stim_sex,'m');


%% MAKE a count matrix!
NInt = length(start_index);
Bins = -window_time:BinTime:window_time;
countMatrix = nan(NInt,length(Bins));    
touchMatrix = nan(NInt,length(Bins));    
sexMatrix =nan(NInt,length(Bins));    

for ThisInt = 1:NInt
    % get T_0, the start of interaction
    I_0 = start_index(ThisInt);
    I_pre = I_0 - window_time;     
    I_post = I_0 + window_time;   
    countMatrix(ThisInt,:) = y_predicted(I_pre:I_post);   
    touchMatrix(ThisInt,:) = X_sweep(I_pre:I_post,end-1);   
    sexMatrix(ThisInt,:) = X_sweep(I_pre:I_post,end);   

end % of for ThisInt

%% ALSO sort by the duration
% SPLITTING BY SORTING
male_selecta = sexMatrix(:,(window_time/BinTime)+2) > 0;
full_duration = end_index-start_index;


countMale = countMatrix(male_selecta,:);
countFemale = countMatrix(~male_selecta,:);

touchMale = touchMatrix(male_selecta,:);
touchFemale = touchMatrix(~male_selecta,:);

sexMale = sexMatrix(male_selecta,:);
sexFemale = sexMatrix(~male_selecta,:);

[~,sorting_male] = sort(full_duration(male_selecta),'descend');
[~,sorting_female] = sort(full_duration(~male_selecta),'descend');

countMatrix = [countFemale(sorting_female,:); countMale(sorting_male,:)];
touchMatrix = [touchFemale(sorting_female,:); touchMale(sorting_male,:)];
sexMatrix = [sexFemale(sorting_female,:); sexMale(sorting_male,:)];


plotMatrix = touchMatrix + sexMatrix;
[row,col]= find(countMatrix>0);
plot_time = Bins(col);


% after sorting!
male_selecta = sexMatrix(:,(window_time/BinTime)+2) > 0;


%% Plotting! 
GaussSigma = 100; % width of gaussian in ms
% make a matrix of the the binned rate
RateMatrix = countMatrix/(BinTime/1000); % now, it's in Hz!

% and now, filter with the gaussian
GaussWidth = round((10*GaussSigma/BinTime - 1)/2); % make it about 6 sigmas wide
GaussKernel = normpdf( -GaussWidth:GaussWidth, 0, GaussSigma/BinTime );

% Even more alternatively
tau = 75/BinTime;
xx = -(2*GaussWidth):(2*GaussWidth);
AlphaKernel = zeros(size(xx));
for iii = 1:length(xx)
    if xx(iii) >= 0
    AlphaKernel(iii) = xx(iii)/tau * exp(1 -xx(iii)/tau);
    end
end
% and normalize
AlphaKernel = AlphaKernel/sum(AlphaKernel);

GaussMatrix = nan(size(RateMatrix));
for ThisInt = 1:NInt
GaussMatrix(ThisInt,:) = conv(RateMatrix(ThisInt,:),AlphaKernel,'same');
end

mLogic = male_selecta
fLogic = ~male_selecta

LightBlue = [    0.6758    0.8438    0.8984]
Pink = [    1.0000    0.7500    0.7930]
SteelBlue = [    0.2734    0.5078    0.7031]
PaleVioletRed = [    0.8555    0.4375    0.5742]

hold on
err = 'sem'

if sum(fLogic) > 1
h1 = fillPlot(GaussMatrix(fLogic,:),Bins,err,PaleVioletRed,[],Pink)
elseif sum(fLogic) == 1
h = plot(Bins,GaussMatrix(fLogic,:))   
h.Color = Pink
end

if sum(mLogic) > 1
h2 = fillPlot(GaussMatrix(mLogic,:),Bins,err,SteelBlue,[],LightBlue)
elseif sum(mLogic) == 1
h = plot(Bins,GaussMatrix(mLogic,:))   
h.Color = LightBlue
end
% ylim([0 Inf])

% lighten the tint!
h1.Color(1:3) = PaleVioletRed+(1-PaleVioletRed)*0.15
h2.Color(1:3) = SteelBlue+(1-SteelBlue)*0.15


xlim([-3000 3000]);
xlabel('Time [ms]')
ylabel('Firing rate [Hz]')


end
