# Supplementary material for: Highly structured, partner-sex- and subject-sex-dependent cortical responses during social facial touch
Source: Nat Commun. 2019 Oct 11;10:4634. doi: 10.1038/s41467-019-12511-z (PMC6789031; doi:10.1038/s41467-019-12511-z)
Supplement: Supplementary file 5 — Supplementary Software 1 [file 41467_2019_12511_MOESM5_ESM.zip › Ebbesen2019_code_and_data/Figure_1_and_3/plotRasterofPredicted.m]

function plotRasterofPredicted(celldata,X_sweep,y_predicted);
% Plots a raster for the cell, sorted by sex and duration
window_time = 4e3;
BinTime = 1;

start_index = find(diff(X_sweep(:,end-1))==1);
end_index = find(diff(X_sweep(:,end-1)) == -1);
stim_sex = celldata.clean.stim_sex;
duration = end_index-start_index;
all_index = 1:length(y_predicted);

% logic to clean by duration
selecta = duration > 0 & (start_index > window_time+1) &...
    (end_index < all_index(end)-window_time-1);

start_index=start_index(selecta);
end_index=end_index(selecta);
stim_sex=stim_sex(selecta);


% get only male and female!
fLogic = strcmp(stim_sex,'f');
mLogic = strcmp(stim_sex,'m');


%% MAKE a count matrix!
NInt = length(start_index);
Bins = -window_time:BinTime:window_time;
countMatrix = nan(NInt,length(Bins));    
touchMatrix = nan(NInt,length(Bins));    
sexMatrix =nan(NInt,length(Bins));    

for ThisInt = 1:NInt
    % get T_0, the start of interaction
    I_0 = start_index(ThisInt);
    I_pre = I_0 - window_time;     
    I_post = I_0 + window_time;   
    countMatrix(ThisInt,:) = y_predicted(I_pre:I_post);   
    touchMatrix(ThisInt,:) = X_sweep(I_pre:I_post,end-1);   
    sexMatrix(ThisInt,:) = X_sweep(I_pre:I_post,end);   

end % of for ThisInt

%% ALSO sort by the duration
% SPLITTING BY SORTING
male_selecta = sexMatrix(:,(window_time/BinTime)+2) > 0;
full_duration = end_index-start_index;


countMale = countMatrix(male_selecta,:);
countFemale = countMatrix(~male_selecta,:);

touchMale = touchMatrix(male_selecta,:);
touchFemale = touchMatrix(~male_selecta,:);

sexMale = sexMatrix(male_selecta,:);
sexFemale = sexMatrix(~male_selecta,:);

[~,sorting_male] = sort(full_duration(male_selecta),'descend');
[~,sorting_female] = sort(full_duration(~male_selecta),'descend');

countMatrix = [countFemale(sorting_female,:); countMale(sorting_male,:)];
touchMatrix = [touchFemale(sorting_female,:); touchMale(sorting_male,:)];
sexMatrix = [sexFemale(sorting_female,:); sexMale(sorting_male,:)];


plotMatrix = touchMatrix + sexMatrix;
[row,col]= find(countMatrix>0);
plot_time = Bins(col);

%% Proper plotting!

% imagesc(plotMatrix)
% h=scatter(col,row,25,'k','filled')
% figure;
hold on
all_columns  = 1:size(plotMatrix,1);
imagesc(Bins,all_columns,plotMatrix)
% h=scatter(Bins(col),row,25,'k','filled')
h=scatter(Bins(col),row,15,'k','filled')


Pink = [1.0000    0.7500    0.7930]
LightBlue = [0.6758    0.8438    0.8984]
White = [1,1,1]

colormap(gca,[White;Pink;LightBlue])
hold on
ax = gca;
ax.YDir = 'reverse'
xlabel('Time [ms]')
ylim([all_columns(1)-.5 all_columns(end)+.5])

ax.YTickLabel = ''


end
