# Supplementary material for: Highly structured, partner-sex- and subject-sex-dependent cortical responses during social facial touch
Source: Nat Commun. 2019 Oct 11;10:4634. doi: 10.1038/s41467-019-12511-z (PMC6789031; doi:10.1038/s41467-019-12511-z)
Supplement: Supplementary file 5 — Supplementary Software 1 [file 41467_2019_12511_MOESM5_ESM.zip › Ebbesen2019_code_and_data/Figure_1_and_3/PrepareGaplessTimes.m]

function [celldata] = PrepareGaplessTimes(celldata,varargin)
%UNTITLED2 Summary of this function goes here
%   Detailed explanation goes here

p = inputParser;

default_BinTime = 1;% in ms!

addOptional(p,'BinTime',default_BinTime);

parse(p,varargin{:});

% Get the choice
BinTime = p.Results.BinTime;

SpikeTimes = celldata.SpikeTimes;
start_time = celldata.Interactions.start_time(...
    strcmp(celldata.Interactions.stim_type,'rat'));
end_time = celldata.Interactions.end_time(...
    strcmp(celldata.Interactions.stim_type,'rat'));
stim_sex = celldata.Interactions.stim_sex(...
    strcmp(celldata.Interactions.stim_type,'rat'));

stim_name = celldata.Interactions.stim_rat_name(...
    strcmp(celldata.Interactions.stim_type,'rat'));

stim_rec_id = celldata.Interactions.event_rec_ids(...
    strcmp(celldata.Interactions.stim_type,'rat'));


% now, get the recording start/stop times as well
rec_start = celldata.Recordings.start_time;
rec_end = celldata.Recordings.end_time;
rec_id = celldata.Recordings.Rec_id;

% which recordings are we looking at?
rec_start_subset = rec_start(ismember(rec_id,stim_rec_id));
rec_end_subset = rec_end(ismember(rec_id,stim_rec_id));
rec_id_subset = rec_id(ismember(rec_id,stim_rec_id));

% this means that we had the following recording breaks:
rec_break_start = rec_end_subset(1:end-1);
rec_break_end = rec_start_subset(2:end);
rec_break_dur = rec_break_end-rec_break_start;

% checks:
% figure
% plot(SpikeTimes)
% hold on 
% hline(rec_break_start,'g')
% hline(rec_break_end,'r')

% loop over each recording and remove the breaks from everything above.
% Perhaps also, let's start the recording at zero, why not?
if ~isempty(rec_break_start) % if just one rec, then there is not effect
[SpikeTimes_clean] =...
   remove_recording_gaps(SpikeTimes,rec_break_start,rec_break_end);
[start_time_clean] =...
    remove_recording_gaps(start_time,rec_break_start,rec_break_end);
[end_time_clean] =...
    remove_recording_gaps(end_time,rec_break_start,rec_break_end);
% Also works for cleaning up the recording start and end times
rec_start_clean =...
   remove_recording_gaps(rec_start_subset,rec_break_start,rec_break_end);
rec_end_clean =...
   remove_recording_gaps(rec_end_subset,rec_break_start,rec_break_end);
else
SpikeTimes_clean = SpikeTimes;
start_time_clean = start_time;
end_time_clean = end_time;
rec_start_clean = rec_start_subset;
rec_end_clean = rec_end_subset;
end


% IMPORTANT STEP NOW: cut off any spikes, which are outside the desired times!
%TODO make a function, which does this!
SpikeTimes_clean = SpikeTimes_clean(SpikeTimes_clean>=rec_start_clean(1) &...
                                    SpikeTimes_clean<=rec_end_clean(end));

start_time_clean = start_time_clean(start_time_clean>=rec_start_clean(1) &...
                                    start_time_clean<=rec_end_clean(end));

end_time_clean = end_time_clean(end_time_clean>=rec_start_clean(1) &...
                                    end_time_clean<=rec_end_clean(end));

                                
                                
% And now rescale everythong to start at 0!
begin_first_rec = rec_start_clean(1);
SpikeTimes_clean = SpikeTimes_clean-begin_first_rec;
start_time_clean = start_time_clean-begin_first_rec;
end_time_clean = end_time_clean-begin_first_rec;
rec_start_clean = rec_start_clean-begin_first_rec;
rec_end_clean = rec_end_clean-begin_first_rec;


%                                
celldata.clean.SpikeTimes = SpikeTimes_clean;
celldata.clean.start_time = start_time_clean;
celldata.clean.end_time = end_time_clean;
celldata.clean.rec_start = rec_start_clean;
celldata.clean.rec_end = rec_end_clean;
celldata.clean.stim_sex = stim_sex;
celldata.clean.stim_name = stim_name;

celldata.clean.n_sex = 0 +( sum(strcmp(stim_sex,'f'))>0 )+( sum(strcmp(stim_sex,'m'))>0 );


%%
