# Supplementary material for: Highly structured, partner-sex- and subject-sex-dependent cortical responses during social facial touch
Source: Nat Commun. 2019 Oct 11;10:4634. doi: 10.1038/s41467-019-12511-z (PMC6789031; doi:10.1038/s41467-019-12511-z)
Supplement: Supplementary file 5 — Supplementary Software 1 [file 41467_2019_12511_MOESM5_ESM.zip › Ebbesen2019_code_and_data/Figure_1_and_3/readme.txt]

## Requirements

For the fitting script to run, you need to have the following packages in your matlab path:
https://github.com/pillowlab/neuroGLM
https://github.com/HukLab/matRegress

For the plotting, you also need:
'fillPlot' (https://www.mathworks.com/matlabcentral/fileexchange/54474-fillplot-mat-varargin)
'rgb' (https://www.mathworks.com/matlabcentral/fileexchange/24497-rgb-triple-of-color-name-version-2)

## Raw data: celldata_xxxx_XX.mat

These files contains the raw data for the cells (two 'touch', two 'sex-touch', the cells shown in figure 3a). Each file contains a struct with four fields:

'Info' 		: some info about the cell, which layer, which brain structure, etc.
'SpikeTimes' 	: spike times in seconds
'Recordings' 	: list of recording sessions with that cell, start time and end times in seconds
'Interactions'	: list of social facial touch episodes, start and end times in seconds, sex and name of interaction partners

It's the same type of underlying raw data, that we also plot in Figure 1.

## How to fit the spike train models to the cell data

Run the script called 'script_for_fitting.m'

## How to plot the cell

Run the script called 'script_for_plotting.m'
