# Supplementary material for: Highly structured, partner-sex- and subject-sex-dependent cortical responses during social facial touch
Source: Nat Commun. 2019 Oct 11;10:4634. doi: 10.1038/s41467-019-12511-z (PMC6789031; doi:10.1038/s41467-019-12511-z)
Supplement: Supplementary file 5 — Supplementary Software 1 [file 41467_2019_12511_MOESM5_ESM.zip › Ebbesen2019_code_and_data/Figure_1_and_3/remove_recording_gaps.m]

function [GaplessSpikeTimes] =...
    remove_recording_gaps(SpikeTimes,rec_break_start,rec_break_end)
%Removes gaps in the recording


rec_break_duration = rec_break_end-rec_break_start;
cumulative_duration = cumsum(rec_break_duration);

GaplessSpikeTimes = [];
n_recs = length(rec_break_start);

for ii = 1:n_recs   

    if ii == 1 % get the spikes before the first break!
        good_spikes = (SpikeTimes <= rec_break_start(ii));
        
        GaplessSpikeTimes = [GaplessSpikeTimes;...
        SpikeTimes(good_spikes)];
    
    else % This is how we do it between the breaks
    good_spikes = (SpikeTimes <= rec_break_start(ii) &...
        SpikeTimes >= rec_break_end(ii-1) );
    
        
    GaplessSpikeTimes = [GaplessSpikeTimes;...
        SpikeTimes(good_spikes)-cumulative_duration(ii-1)];
    end
    
end
% finally, we add the spikes, which were after the end of the last break!
    good_spikes = (SpikeTimes >= rec_break_end(n_recs) );
    GaplessSpikeTimes = [GaplessSpikeTimes;...
        SpikeTimes(good_spikes)-cumulative_duration(n_recs)];
    

end
