# Supplementary material for: Highly structured, partner-sex- and subject-sex-dependent cortical responses during social facial touch
Source: Nat Commun. 2019 Oct 11;10:4634. doi: 10.1038/s41467-019-12511-z (PMC6789031; doi:10.1038/s41467-019-12511-z)
Supplement: Supplementary file 5 — Supplementary Software 1 [file 41467_2019_12511_MOESM5_ESM.zip › Ebbesen2019_code_and_data/Figure_1_and_3/script_for_fitting.m]

%% load the data
% comment in and out to fit the four example neurons
local_file_name = 'celldata_evgeny_81.mat'
% local_file_name = 'celldata_cebbesen_687.mat'
% local_file_name = 'celldata_cebbesen_462.mat'
% local_file_name = 'celldata_cebbesen_759.mat'

tic    
celldata = load(local_file_name);
celldata = celldata.celldata;

%% prepare the data 
% remove the gaps in the recordings, will add a field with 'clean' data
[celldata] = PrepareGaplessTimes(celldata);

% and discretize in 1-ms bins, save for struct
[dm] = GaplessTimesToDataMatrix(celldata);  
  

%% First model simply has history and baselines pr recording
% we make dummy variables for the recordings
n_recs = length(unique(dm.Rec(~isnan(dm.Rec))));
dummies = dummyvar(dm.Rec);
%  need one less dummy than there are recordings
if n_recs > 1        
    X = [dm.Bias dm.HistoryBox dummies(:,2:end)];
else
    X = [dm.Bias dm.HistoryBox];
end
% also get out the spike train
y = dm.SpikeTrain;

% we sweep a logical vector to only keep data which is 5 s from an
% interaction
select_sweep = true;
sweep_time = 5*1e3;
kernel = ones(sweep_time,1);
if select_sweep
sweep_selecta = conv(dm.Touch,kernel,'same')>0;
X = X(sweep_selecta,:);
y = y(sweep_selecta);
end

% and then we fit the model
[wML_hist, nlogli, exitflag, ostruct, grad, hessian] = fit_pillow_style(X,y);

% we calculate the log-likelihood of the fitted model
BinTime = 1;
y_predicted = exp(X*wML_hist);
[LogLikeFull] = FullPoissonLogLike(y,y_predicted,BinTime);

% And add the loglike and various statistics to a 'cellstats' file
cellstats.hist.LogLikelihood = LogLikeFull;
cellstats.hist.wML = wML_hist;
cellstats.hist.nlogli = nlogli;
cellstats.hist.exitflag = exitflag;
cellstats.hist.ostruct = ostruct;
cellstats.hist.grad = grad;
cellstats.hist.hessian = hessian;
cellstats.hist.n_recs = n_recs;
cellstats.hist.n_hist = size(dm.HistoryBox,2);
cellstats.hist.sweep_time = sweep_time;

%% Second model also has touch as a predictor.
wb= waitbar(0,'fitting & shuffling..')

% first we prepapre the predictor matrix
n_recs = length(unique(dm.Rec));
if n_recs > 1
    X = [dm.Bias dm.HistoryBox dummies(:,2:end) dm.Touch];
else
    X = [dm.Bias dm.HistoryBox dm.Touch];
end

% and reduce the data amount as above
if select_sweep
X = X(sweep_selecta,:);
end

% to check for significance, we perform 100 shuffles
n_shuffles = 100;

% loop over the shuffles! The first is the REAL data!
for this_shuffle = 1:(1+n_shuffles)
    waitbar(this_shuffle/(1+n_shuffles),wb,'fitting & shuffling..')
    % shuffle the last row of X by circular shifting!
    if this_shuffle > 1
       num_of_rows = size(X,1);
       X(:,end) = circshift(X(:,end),randi(num_of_rows)); 
    end

%     tic
[wML_touch, nlogli, exitflag, ostruct, grad, hessian] =...
    fit_pillow_style(X,y,'guess',[wML_hist ;0]);
%     toc

% get the full predicted spikes
BinTime = 1;
y_predicted = exp(X*wML_touch);
[LogLikeFull] = FullPoissonLogLike(y,y_predicted,BinTime);

% And add them to the stats file
cellstats.hist_touch(this_shuffle).LogLikelihood = LogLikeFull;
cellstats.hist_touch(this_shuffle).wML = wML_touch;
cellstats.hist_touch(this_shuffle).nlogli = nlogli;
cellstats.hist_touch(this_shuffle).exitflag = exitflag;
cellstats.hist_touch(this_shuffle).ostruct = ostruct;
cellstats.hist_touch(this_shuffle).grad = grad;
cellstats.hist_touch(this_shuffle).hessian = hessian;
cellstats.hist_touch(this_shuffle).n_recs = n_recs;
cellstats.hist_touch(this_shuffle).n_hist = size(dm.HistoryBox,2);

end

%% Third model: has both touch and sex as predictors
% Again, loop over the shuffles! The first is the REAL data!
wb= waitbar(0,'fitting & shuffling..')

for this_shuffle = 1:(1+n_shuffles)
    waitbar(this_shuffle/(1+n_shuffles),wb,'fitting & shuffling..')
    % NOW we make a model, where there is both touch and maletouch
    if n_recs > 1
        X = [dm.Bias dm.HistoryBox dummies(:,2:end) dm.Touch dm.MaleTouch];
    else
        X = [dm.Bias dm.HistoryBox dm.Touch dm.MaleTouch];
    end

    % for shuffling, we randomly assign male/female identity to the interactions
    nTouch = length(celldata.clean.stim_sex);
    FineTime = 1:size(X,1);

    if this_shuffle > 1   

    % use logicals because it's only a byte pr value
    stim_sex = celldata.clean.stim_sex(randperm(nTouch));
    col_maletouch = false(size(FineTime))';

    for thisTouch = 1:nTouch
        % this is the time of this touch

        % set the male touch to 1 if sex is m
        if strcmp(stim_sex(thisTouch),'m')

        time_selecta = (FineTime >= celldata.clean.start_time(thisTouch)...
                        & FineTime<celldata.clean.end_time(thisTouch));

        col_maletouch(time_selecta) = true;

        end
    end
    
    % Replace with the shuffled identity
    X(:,end) = col_maletouch;
    
    end

%     tic
if select_sweep
X = X(sweep_selecta,:);
end
[wML_touch_maletouch, nlogli, exitflag, ostruct, grad, hessian] =...
    fit_pillow_style(X,y,'guess',[cellstats.hist_touch(1).wML;0]); % first guess is 'real' fit!
%     toc

% get the full predictedd spikes
BinTime = 1;
y_predicted = exp(X*wML_touch_maletouch);
[LogLikeFull] = FullPoissonLogLike(y,y_predicted,BinTime);

% And add them to the stats file
cellstats.hist_touch_maletouch(this_shuffle).LogLikelihood = LogLikeFull;
cellstats.hist_touch_maletouch(this_shuffle).wML = wML_touch_maletouch;
cellstats.hist_touch_maletouch(this_shuffle).nlogli = nlogli;
cellstats.hist_touch_maletouch(this_shuffle).exitflag = exitflag;
cellstats.hist_touch_maletouch(this_shuffle).ostruct = ostruct;
cellstats.hist_touch_maletouch(this_shuffle).grad = grad;
cellstats.hist_touch_maletouch(this_shuffle).hessian = hessian;
cellstats.hist_touch_maletouch(this_shuffle).n_recs = n_recs;
cellstats.hist_touch_maletouch(this_shuffle).n_hist = size(dm.HistoryBox,2);

end


%% finally, we save the output
cellstats.time_to_run = toc;

cellstats.reduction = sum(sweep_selecta)/length(sweep_selecta);

save(['cellstats' local_file_name(9:end)],'cellstats')

disp([local_file_name ' done, took ' num2str(toc) ' seconds'])
