# Supplementary material for: Highly structured, partner-sex- and subject-sex-dependent cortical responses during social facial touch
Source: Nat Commun. 2019 Oct 11;10:4634. doi: 10.1038/s41467-019-12511-z (PMC6789031; doi:10.1038/s41467-019-12511-z)
Supplement: Supplementary file 5 — Supplementary Software 1 [file 41467_2019_12511_MOESM5_ESM.zip › Ebbesen2019_code_and_data/Figure_1_and_3/script_for_plotting.m]

%% load the data
% comment in and out to plot the four example neurons
local_file_name = 'celldata_evgeny_81.mat'
% local_file_name = 'celldata_cebbesen_687.mat'
% local_file_name = 'celldata_cebbesen_462.mat'
% local_file_name = 'celldata_cebbesen_759.mat'

local_file_name_stats = ['cellstats' local_file_name(9:end-4)]

tic    
celldata = load(local_file_name);
celldata = celldata.celldata;

cellstats = load(local_file_name_stats);
cellstats = cellstats.cellstats;


%% Prepare matices for plotting
% clean gaps and make the dm
[celldata] = PrepareGaplessTimes(celldata);
[dm] = GaplessTimesToDataMatrix(celldata);

% Prepare the X and y for plotting
n_recs = length(unique(dm.Rec));
if n_recs > 1
    dummies = dummyvar(dm.Rec);
    X = [dm.Bias dm.HistoryBox dummies(:,2:end) dm.Touch dm.MaleTouch];
else
    X = [dm.Bias dm.HistoryBox dm.Touch dm.MaleTouch];
end
% also get out the spike train
y = dm.SpikeTrain;

% create a logical vector to sweep the matrices
sweep_time = 5*1e3;
kernel = ones(sweep_time,1);
sweep_selecta = conv(dm.Touch,kernel,'same')>0;
X_sweep = X(sweep_selecta,:);
y_sweep = y(sweep_selecta);


%% load the fitted values
% calculate p-values from the loglikes    
LL_hist = [cellstats.hist.LogLikelihood];
LL_touch = [cellstats.hist_touch.LogLikelihood];
LL_maletouch = [cellstats.hist_touch_maletouch.LogLikelihood];   
% how many of the shuffled values are bigger or equal to the real value?
p_touch = sum(LL_touch(1) <= LL_touch(2:end))/length(LL_touch(2:end));
p_sex = sum(LL_maletouch(1) <= LL_maletouch(2:end))/length(LL_maletouch(2:end));

% load the fitted vectors
wML_hist = cellstats.hist.wML;
wML_touch = cellstats.hist_touch(1).wML;
wML_maletouch = cellstats.hist_touch_maletouch(1).wML;

%% calculate the fitted model
n_hist = cellstats.hist_touch_maletouch.n_hist;
y_predicted = exp(X_sweep*wML_maletouch);
selecta = true(size(wML_maletouch));
selecta(2:(n_hist+1)) = false;

y_predicted_no_hist = exp(X_sweep(:,selecta)*wML_maletouch(selecta));

mean_rate_selecta = true(size(wML_maletouch));
mean_rate_selecta([1:(n_hist+1) (end-1):end]) = false;
mean_shift = mean([0 wML_maletouch(mean_rate_selecta)']);

wML_norm = [log(1/1000); wML_maletouch(2:end)]; % SET IT TO ONE!
y_predicted_no_baseline = exp(X_sweep(:,[1 (end-1):end])*wML_norm([1 (end-1):end]));


%% start figure
%%%%%%%%%%%%%%
% BLOCK FOR PLOTTING RASTER of real data
%%%%%%%%%%%%%%

figure(1)
clf
% SquareFig(30,25)
% SquareFig(20,16)
% SquareFig(3,16)
% SquareFig(3*2,16*2)


 set(gcf,'PaperUnits','centimeters')
xSize = 6; ySize = 32;
 
xLeft = (21-xSize)/2; yTop = (30-ySize)/2;
    set(gcf,'PaperPosition',[xLeft yTop xSize ySize])
X = 100;Y = 100;
    set(gcf,'Position',[X Y xSize*50 ySize*50]);

    set(gca,'TickDir','out')

% plot a raster
subplot(9,1,[1 2 3 4])
plotRasterofPredicted(celldata,X_sweep,y_sweep);
xlim([-3000 3000]);

% plot the psths
subplot(9,1,5)
plot2DRasterPSTHofPredicted(celldata,X_sweep,y_sweep)
ax = gca
psth_y = ax.YLim

subplot(9,1,6)
plot2DRasterPSTHofPredicted(celldata,X_sweep,y_predicted)
ax2 = gca
ax2.YLim = psth_y

% and add the distributions of shuffled data
%%%%%%%%%
% Shuffle distr of touch model
%%%%%%%%%
subplot(9,1,7)
hold on

h1=histogram(LL_touch(2:end),15)

h1.EdgeColor = FreshSeaGreen %rgb('SeaGreen')
h1.FaceColor = FreshSeaGreen % rgb('SeaGreen')
ax = gca%     ylim([-20 Inf])
ylim(ax.YLim)
spreading = [min([LL_hist LL_touch]) max(LL_touch)]
gamma = 0.1

xlim([spreading(1)-gamma*diff(spreading) spreading(2)+gamma*diff(spreading)])

xlabel('LogLikelihood')
ylabel('Shuffles')

drawnow
pause(1)

% set the height of the arrow
arrow_height = 1*max(ax.YLim)

% plot the arrow of the history likelihood!
arrow_end = [LL_hist(1) arrow_height]
arrow_start = [LL_hist(1) 0]
arrow_label = {' Only ', ' spike history '    }
ar1 = BetterArrow(arrow_start,arrow_end)
ar1.Color = 'k'
ar1.LineWidth = 1.5
ar1.HeadLength = 8
ar1.HeadWidth = 8

% and add the arrow of the Log likelihood data
arrow_end = [LL_touch(1) 0.6*arrow_height]
arrow_start = [LL_touch(1) 0]
arrow_label = {' Touch & ',' spike history '}    
ar1 = BetterArrow(arrow_start,arrow_end)
ar1.Color = rgb('DarkGreen')    
ar1.LineWidth = 1.5
ar1.HeadLength = 8
ar1.HeadWidth = 8


h1.EdgeColor = 'None'

title(['p = ' num2str(p_touch)])
%%%%%%%%%
% Shuffle distr of sextouch model
%%%%%%%%%

subplot(9,1,8)
hold on
h1=histogram(LL_maletouch(2:end),15)
h1.FaceColor = rgb('Peru')
ax = gca%     ylim([-20 Inf])
ylim(ax.YLim)
spreading = [min([LL_touch(1) LL_maletouch]) max(LL_maletouch)]
gamma = 0.1
xlim([spreading(1)-gamma*diff(spreading) spreading(2)+gamma*diff(spreading)])
  xlabel('LogLikelihood')
ylabel('Shuffles')

drawnow
ax = gca
% set the height of the arrow
arrow_height = 1*max(ax.YLim)

% plot the arrow of the history likelihood!
arrow_end = [LL_touch(1) arrow_height]
arrow_start = [LL_touch(1) 0]
arrow_label = {' Touch & ',' spike history '}    
ar1 = BetterArrow(arrow_start,arrow_end)
ar1.Color = rgb('DarkGreen')
ar1.LineWidth = 1.5
ar1.HeadLength = 8
ar1.HeadWidth = 8

% and add the arrow of the Log likelihood data
arrow_end = [LL_maletouch(1) 0.6*arrow_height]
arrow_start = [LL_maletouch(1) 0]
arrow_label = {' Sex, touch & ',' spike history '}    
ar1 = BetterArrow(arrow_start,arrow_end)
ar1.Color = rgb('Brown')    
  ar1.LineWidth = 1.5
ar1.HeadLength = 8
ar1.HeadWidth = 8

h1.EdgeColor = 'None'
title(['p = ' num2str(p_sex)])


print(['example_plot' local_file_name(9:end-3) 'png' ],'-dpng','-r600') 
