# Supplementary material for: Highly structured, partner-sex- and subject-sex-dependent cortical responses during social facial touch
Source: Nat Commun. 2019 Oct 11;10:4634. doi: 10.1038/s41467-019-12511-z (PMC6789031; doi:10.1038/s41467-019-12511-z)
Supplement: Supplementary file 5 — Supplementary Software 1 [file 41467_2019_12511_MOESM5_ESM.zip › Ebbesen2019_code_and_data/Figure_4_and_5/readme.txt]

This file contains the 'fold modulation' with male and female partners, for all cells. For easy axis labeling in Figure 4b and 5b, we used log2 as base, so fold = +/- 1 corresponds to halving/doubling the firing rate (so fold_male = log2(r_male_touch/r_base) and fold_female = log2(r_female_touch/r_base))

The table includes data for both S1, VMC, PrL, ACC and A1. It has the following columns:

fold_male = log2(r_male_touch/r_base) 
fold_female = log2(r_female_touch/r_base) 
own_sex = 'm' or 'f'
own_name = 'RatName', grouping which rat the neurons come from
brain_area = 'S1', 'VMC', 'PrL', 'ACC' or 'A1'
response_type = 'ns', 'touch', 'sex-touch', showing the response type of the neuron.

We also include a Matlab script that fits and plots the statistical models.
