# Supplementary material for: Highly structured, partner-sex- and subject-sex-dependent cortical responses during social facial touch
Source: Nat Commun. 2019 Oct 11;10:4634. doi: 10.1038/s41467-019-12511-z (PMC6789031; doi:10.1038/s41467-019-12511-z)
Supplement: Supplementary file 5 — Supplementary Software 1 [file 41467_2019_12511_MOESM5_ESM.zip › Ebbesen2019_code_and_data/Figure_4_and_5/script_for_plotting_and_fitting_models.m]

%% load the data
clear all;close all
load('figure_4_raw_data.mat')

% colors for plotting instead of the rgb function
FreshSeaGreen= [60 183 114]/256
DarkGrey = [0.6602    0.6602    0.6602]
LightGrey = [0.8242    0.8242    0.8242]
HotPink = [1.0000    0.4102    0.7031]
DeepSkyBlue = [0    0.7461    1.0000]
Red = [1 0 0]
Blue = [0 0 1]

%% First plot all the responses to male and female conspecifics
% calculate angles for plotting
these_areas = unique(DataTable.brain_structure)
DataTable.angles = angle(DataTable.fold_female + 1i * DataTable.fold_male);
% 
figure;

set(gcf,'PaperUnits','centimeters')
xSize = 25; 
ySize = 10;
 
xLeft = (21-xSize)/2; yTop = (30-ySize)/2;
    set(gcf,'PaperPosition',[xLeft yTop xSize ySize])
X = 100;Y = 100;
    set(gcf,'Position',[X Y xSize*50 ySize*50]);

    set(gca,'TickDir','out')

counter = 0
for this_area = 1:5
    counter = counter+1
subplot(2,5,counter)
hold on 

h = plot(0,0,'w')

% set up the fold plotting
for i=[1:4 1:4]
hold on
xlim([-4 4])
ylim([-4 4])

xlim([-3 3])
ylim([-3 3])

coll = DarkGrey
ax = gca
h=plot([-5,5],[1,1]*0,'k')
% h.Color = coll
h=plot([1,1]*0,[-5,5],'k')
% h.Color = coll

h=plot([-5,5],[1,1]*2,':k')
h.Color = coll
h=plot([1,1]*2,[-5,5],':k')
h.Color = coll

h=plot([-5,5],[1,1]*-2,':k')
h.Color = coll
h=plot([1,1]*-2,[-5,5],':k')

h.Color = coll

h=plot([-5,5],[1,1]*1,':k')
h.Color = coll
h=plot([1,1]*1,[-5,5],':k')

h.Color = coll
h=plot([-5,5],[1,1]*-1,':k')
h.Color = coll
h=plot([1,1]*-1,[-5,5],':k')

h.Color = coll


drawnow
% 
xticks([-4 -2 -1 0 1 2 4])
xticklabels({'$\frac{1}{16}$','$\frac{1}{4}$','$\frac{1}{2}$','0','2','4','16'})
set(gca,'TickLabelInterpreter', 'latex');
% 
yticks([-4 -2 -1 0 1 2 4])
yticklabels({'$\frac{1}{16}$','$\frac{1}{4}$','$\frac{1}{2}$','0','2','4','16'})
set(gca,'TickLabelInterpreter', 'latex');

axis square


end


markersize = 10

my_area = these_areas{this_area};

area_logic = strcmp(DataTable.brain_structure,my_area);


selecta = area_logic 
[rho,pval] = corr(DataTable.fold_female(selecta),DataTable.fold_male(selecta),'type','kendall')

if pval > 0.0001
title({my_area,['\tau = ' num2str(rho,'%.2f') ', p = ' num2str(pval,'%.4f') ]})
else
title({my_area,['\tau = ' num2str(rho,'%.2f') ', p = ' num2str(pval,'%.2g') ]})
end

selecta =area_logic & strcmp(DataTable.response_type,'ns');
h1 = scatter(DataTable.fold_female(selecta),DataTable.fold_male(selecta),markersize,LightGrey,'filled')


selecta =area_logic & strcmp(DataTable.response_type,'touch');
h1 = scatter(DataTable.fold_female(selecta),DataTable.fold_male(selecta),markersize,FreshSeaGreen,'filled')


selecta =area_logic & strcmp(DataTable.response_type,'sex-touch');
selecta = (selecta & wrap(DataTable.angles-pi/4) < 0 );
h1 = scatter(DataTable.fold_female(selecta),DataTable.fold_male(selecta),markersize,HotPink,'filled')


selecta =area_logic & strcmp(DataTable.response_type,'sex-touch');
selecta = (selecta & wrap(DataTable.angles-pi/4) > 0 );
h1 = scatter(DataTable.fold_female(selecta),DataTable.fold_male(selecta),markersize,DeepSkyBlue,'filled')


axis equal
axis square

axis([-4 4 -4 4])
axis([-4 4 -4 4]*3/4)

axis([-4 4 -4 4]/2)


ax = gca

if counter == 1
    ylabel('Modulation with males')

end

    xlabel('Modulation with females')

end


% Add the stats models below

xx=-5:.01:5


counter = 0+5
for this_area =  1:5
    counter = counter+1

my_area = these_areas{this_area};

% select only one brain area
SubTable = DataTable( strcmp(DataTable.brain_structure,my_area),:  );

% and remove outliers with modulation bigger than 32-fold (2^5) )
SubTable = SubTable(abs(SubTable.fold_female) < 5 & abs(SubTable.fold_male) < 5 ,:);

subplot(2,5,counter)
hold on 

% for plotting, we fit a model w/o the 
glme = fitglme(SubTable,...
       'fold_male ~ fold_female * own_sex ','Distribution','Normal')


PredictionTable = table(xx',cell(size(xx')),'VariableNames',{'fold_female','own_sex'});
for iii = 1:size(PredictionTable,1);
PredictionTable.own_sex(iii) = {'f'};
end

[yyf,cif] = predict(glme,PredictionTable);

for iii = 1:size(PredictionTable,1);
PredictionTable.own_sex(iii) = {'m'};
end

[yym,cim] = predict(glme,PredictionTable);


plot(xx,cim(:,1),'b')
plot(xx,cim(:,2),'b')
plot(xx,cif(:,1),'r')
plot(xx,cif(:,2),'r')   
   upper = max(cim')   
lower = min(cim')   
h=fill([xx,fliplr(xx)],[lower,fliplr(upper)],'b')
h.EdgeColor = 'none'
h.FaceAlpha = 0.3

upper = max(cif')   
lower = min(cif')   
h=fill([xx,fliplr(xx)],[lower,fliplr(upper)],'r')
h.EdgeColor = 'none'
h.FaceAlpha = 0.3

h=plot(xx,yyf,'r')
% h.LineWidth = 1
h=plot(xx,yym,'b')
% h.LineWidth = 1

%
mlogic = strcmp(SubTable.own_sex,'m')
flogic = strcmp(SubTable.own_sex,'f')
xx=-5:.01:5

h = plot(xx,xx)
h.Color = LightGrey
h = plot(zeros(size(xx)),xx)
h.Color = LightGrey
h = plot(xx,zeros(size(xx)))
h.Color = LightGrey

h1=scatter(SubTable(mlogic,:).fold_female,SubTable(mlogic,:).fold_male,10)
h1.MarkerFaceColor = Blue
h1.MarkerEdgeColor = 'none'

h1.MarkerFaceAlpha = .3

% h1.Face

%subplot(2,1,2)
h1 = scatter(SubTable(flogic,:).fold_female,SubTable(flogic,:).fold_male,10)
h1.MarkerFaceColor = Red
h1.MarkerEdgeColor = 'none'

h1.MarkerFaceAlpha = .3

% 
xlim([-2 2])
ylim([-2 2])


   

xlabel('Modulation with females')

if counter == 6
ylabel('Modulation with males')

end


xticks([-4 -2 -1 0 1 2 4])
xticklabels({'$\frac{1}{16}$','$\frac{1}{4}$','$\frac{1}{2}$','0','2','4','16'})
set(gca,'TickLabelInterpreter', 'latex');

% ylabel('Modulation with males')

yticks([-4 -2 -1 0 1 2 4])
yticklabels({'$\frac{1}{16}$','$\frac{1}{4}$','$\frac{1}{2}$','0','2','4','16'})
set(gca,'TickLabelInterpreter', 'latex');


axis square

title(my_area)

end

print('example_clouds','-dpng','-r600') 

%% For the actual analysis, we also fit a model which controls for the unequal neuron numbers pr subject animal.

for this_area =  1:5

my_area = these_areas{this_area};

% select only one brain area
SubTable = DataTable( strcmp(DataTable.brain_structure,my_area),:  );

% and remove outliers with modulation bigger than 32-fold (2^5) )
SubTable = SubTable(abs(SubTable.fold_female) < 5 & abs(SubTable.fold_male) < 5 ,:);

% Fit the model and print the result (also shown as a supplementary note)
glme = fitglme(SubTable,...
       'fold_male ~ fold_female * own_sex + (1|own_name) ','Distribution','Normal');
   
   disp(['Model for area ' my_area ':'])
disp(glme)

end

%% count up the responses, as shown in figure 3f

areas = {'VMC','ACC','PrL','S1','A1'}
responses = {'ns','touch','sex-touch'}
ChiTable = nan(3,5)
for i = 1:3
    for j = 1:5
        ChiTable(i,j) = sum( strcmp(DataTable.response_type,responses{i})...
            & strcmp(DataTable.brain_structure,areas{j}) )
    end
end


n_total = sum(ChiTable,1);
    
NormTable = ChiTable./repmat(n_total,3,1)

figure;
SquareFig(6,6)
b2=bar(NormTable','stack')
ax=gca
ax.XTick = 1:5

b2(1).FaceColor = LightGrey
b2(2).FaceColor = FreshSeaGreen
b2(3).FaceColor = HotPink

b2(1).EdgeColor = LightGrey
b2(2).EdgeColor = FreshSeaGreen
b2(3).EdgeColor = HotPink

b23 = b2(3)

% NB reproducing the plot in the paper requires the 'hatchfill2' function to plot the hatched lines, can be downloaded from the file exchange
% if you have it, uncomment this line:
% hatchfill2(b23(1),'hatchstyle','single','hatchcolor',DeepSkyBlue,'hatchlinewidth',2)

xlim([.4 5.6])
ylabel('prop. cells')

xticklabels({'VMC','ACC','PrL','S1','A1'})

print('example_counts','-dpng','-r600') 
