# Supplementary material for: Highly structured, partner-sex- and subject-sex-dependent cortical responses during social facial touch
Source: Nat Commun. 2019 Oct 11;10:4634. doi: 10.1038/s41467-019-12511-z (PMC6789031; doi:10.1038/s41467-019-12511-z)
Supplement: Supplementary file 5 — Supplementary Software 1 [file 41467_2019_12511_MOESM5_ESM.zip › Ebbesen2019_code_and_data/Figure_4_and_5/wrap.m]

function wrappedAngle = wrap(Angle, MinimalAngle)
if ~exist('MinimalAngle', 'var') || isempty(MinimalAngle)
    MinimalAngle = -pi;
end
wrappedAngle = mod(Angle - MinimalAngle, 2*pi) + MinimalAngle;
end
