# Supplementary material for: Highly structured, partner-sex- and subject-sex-dependent cortical responses during social facial touch
Source: Nat Commun. 2019 Oct 11;10:4634. doi: 10.1038/s41467-019-12511-z (PMC6789031; doi:10.1038/s41467-019-12511-z)
Supplement: Supplementary file 5 — Supplementary Software 1 [file 41467_2019_12511_MOESM5_ESM.zip › Ebbesen2019_code_and_data/Figure_6/ms_histograms.py]

#%%
# IMPORTS
#
import matplotlib.pyplot as plt
from matplotlib import cm
import matplotlib.gridspec as gridspec

import pandas as pd
import numpy as np
import scipy.stats as sc
import os
#%%
# make the filename
def filename_generator(synapse_scaling,depolarization,thalamus_rate,n_repeats):
    return '../data/data_raster' +'_syn_' + str(synapse_scaling) +'_dep_' + str(depolarization) +'_thal_' + str(thalamus_rate) +'_rep_' + str(n_repeats)  + '.dat'

synapse_scaling,depolarization,thalamus_rate,n_repeats = 1.0,1.0,30.0,20

syn_list = [1.0,1.1,1.2]
dep_list = [0.0,0.5,1.0]

for synapse_scaling in syn_list:
    for depolarization in dep_list:
        print("Doing syn:"+str(synapse_scaling) + ", dep:"+str(depolarization) + "...")

        filename = filename_generator(synapse_scaling,depolarization,thalamus_rate,n_repeats)
        if os.path.isfile(filename):
            # DO THE plotting
            print('file is here, starting run!')

            #%% load the data
            def load_data(filename):
                data = pd.read_csv(filename, sep=" ", header=None, names=['i','t'])

                # cortical layer labels: e for excitatory; i for inhibitory
                lname = ['L23e', 'L23i', 'L4e', 'L4i', 'L5e', 'L5i','L6e', 'L6i']

                # number of neurons by layer
                n_layer = [0, 20683, 5834, 21915, 5479, 4850, 1065, 14395, 2948];
                l_bins = np.cumsum(n_layer) # cumulative number of neurons by layer
                N = np.sum(n_layer)         # total number of neurons

                # grouping spiking times for each neuron
                keys,values = data.sort_values(['i','t']).values.T
                ukeys,index=np.unique(keys,True)
                arrays=np.split(values,index[1:])

                spk_neuron = pd.DataFrame({'i':range(0,N),'t':[[]]*N})
                spk_neuron.iloc[ukeys.astype(int),1] = arrays

                # creating a flag to identify cortical layers
                spk_neuron['layer'] = pd.cut(spk_neuron['i'], l_bins, labels=lname, right=False)
                data['layer'] = pd.cut(data['i'], l_bins, labels=lname, right=False)

                # add the total spike number
                spk_neuron['total'] = spk_neuron.t.str.len()
                t_max = np.max(data.t)/1000.

                spk_neuron['rate'] = spk_neuron.t.str.len()/t_max

                print("loading done!")
                return spk_neuron,t_max

            spk_neuron,t_max = load_data(filename)


            #%% Plot the firing rates!
            # matplotlib.use('Agg')
            if False:
                plt.figure()
                plt.subplot(1,2,1)
                plt.hist(spk_neuron.total,60)
                plt.xlabel('N');plt.ylabel('#')
                plt.subplot(1,2,2)
                plt.hist(np.log(spk_neuron.total)[np.isfinite(np.log(spk_neuron.total))],60)
                plt.xlabel('log(N)')
                plt.show()


            #%% Plot the spkes over time

            good_i = spk_neuron.i[spk_neuron.total>100]
            i_cell = np.random.choice(good_i.values)
            ts = spk_neuron.loc[spk_neuron.i == i_cell].t.values[0]/1.e3   #  spk_neuron.keys
            events = np.arange(1.,40,2)
            if False:
                plt.figure()
                plt.plot(ts,'or')
                plt.xlabel('# spike')
                plt.ylabel('Time [s]')
                plt.show()

            #%%
            def raster_plot(ts,events, pre_window = 1.,post_window = .5,color = 'black'):
                """Create a raster plot.

                Parameters
                ----------
                train_list: a list of spike trains (1d vector with strictly
                  increasing elements).
                stim_onst: a number giving the time of stimulus onset. If
                  specificied, the time are realigned such that the stimulus
                  comes at 0.
                color: the color of the ticks representing the spikes.

                Side effect:
                A raster plot is created.
                """
                pre_time = events-pre_window
                post_time = events+post_window
                plt.figure(figsize=[5,10])
                plt.subplot(2,1,1)
                zeroed_spikes = []
                for idx,stim_time in enumerate(events):
                    good_spikes = ts[(ts >= pre_time[idx])*(ts < post_time[idx])]
                    zeroed_spikes=np.append(zeroed_spikes,good_spikes-stim_time)
                    plt.vlines(good_spikes-stim_time,
                               idx+0.6,idx+1.4,
                               color=color)
                plt.ylim(0.5,len(events)+.6)
                plt.xlim(-pre_window,post_window)
                plt.vlines(0,0,len(events)+1,color='gray')
                plt.ylabel('trial #')

                plt.subplot(4,1,3)
                bin_width = .05 #s
                bins = np.arange(-pre_window,post_window+bin_width,bin_width)

                # np.sort(zeroed_spikes)

                count,count_bins = np.histogram(zeroed_spikes,bins=bins)
                rate = count/bin_width/len(events)
                rate_time = count_bins[:-1]+.5*bin_width

                # plt.figure()
                plt.bar(rate_time,rate,width = bin_width,color = 'black')
                plt.xlim(-pre_window,post_window)

                plt.ylabel('Firing rate [Hz]')
                plt.xlabel('Time [s]')

                # plt.savefig('raster_example.png')
                plt.show()

            good_i = spk_neuron.i[spk_neuron.total>0]
            i_cell = np.random.choice(good_i.values)
            ts = spk_neuron.loc[spk_neuron.i == i_cell].t.values[0]/1.e3   #  spk_neuron.keys
            # events = np.arange(1.,40,2)
            # PUT THE 'BASELINE' TOUCHES FIRST, THEN OXT TOUCHES ABOVE
            events = np.hstack((np.arange(1.,80,2)[::2],np.arange(3.,80,2)[::2]))


            # raster_plot(ts, events, pre_window = 1.,post_window = 1., color = 'black')


            #%% Function to calculate the beta!

            def calc_beta(ts,events, pre_window = 1.,post_window = .5):
                """Create a raster plot.

                Parameters
                ----------
                train_list: a list of spike trains (1d vector with strictly
                  increasing elements).
                stim_onst: a number giving the time of stimulus onset. If
                  specificied, the time are realigned such that the stimulus
                  comes at 0.
                color: the color of the ticks representing the spikes.

                Side effect:
                A raster plot is created.
                """
                pre_time = events-pre_window
                post_time = events+post_window
                zeroed_spikes = []
                for idx,stim_time in enumerate(events):
                    good_spikes = ts[(ts >= pre_time[idx])*(ts < post_time[idx])]
                    zeroed_spikes=np.append(zeroed_spikes,good_spikes-stim_time)
                pre_rate = sum(zeroed_spikes < 0.)/len(events)/pre_window
                post_rate = sum(zeroed_spikes >= 0.)/len(events)/post_window
                beta = np.inf

                if (pre_rate > 0.):
                    beta = np.log(post_rate/pre_rate)

                return beta

            # beta = calc_beta(ts,events, pre_window = .5,post_window = .5)

            #%% CAlculate the betas

            def generate_betas(spk_neuron,t_max):
                # TODO fix the hardcoded times here
                all_i = spk_neuron.i.values[spk_neuron.total.values > 3*t_max]
                selected_i = np.random.choice(all_i,2000,replace=False)

                # cell_type = spk_neuron.loc[np.isin(spk_neuron.i ,selected_i)]
                # inhibitory cell types are 'i'
                is_inter = spk_neuron.iloc[selected_i].layer.str[-1].values == 'i'
                beta_a = np.empty(len(selected_i))
                beta_b = np.empty(len(selected_i))

                # set up the events: only every other ! This is the time of the events
                events_a = np.arange(1.,80,2)[::2]
                # events_a = np.arange(1.,40,2)[1:]
                for i_beta,i_cell in enumerate(selected_i):
                    ts = spk_neuron.loc[spk_neuron.i == i_cell].t.values[0]/1.e3   #  spk_neuron.keys
                    beta = calc_beta(ts,events_a, pre_window = .7,post_window = .7)
                    beta_a[i_beta] = beta

                # the other touhes!
                events_b = np.arange(3.,80,2)[::2]
                # events_b = np.arange(41,80,2)[1:]
                for i_beta,i_cell in enumerate(selected_i):
                    ts = spk_neuron.loc[spk_neuron.i == i_cell].t.values[0]/1.e3   #  spk_neuron.keys
                    beta = calc_beta(ts,events_b, pre_window = .7,post_window = .7)
                    beta_b[i_beta] = beta

                selecta = np.isfinite(beta_a) * np.isfinite(beta_b) # * (np.abs(beta_a) < 2.) * (np.abs(beta_b) < 2.)
                beta_a = beta_a[selecta]
                beta_b = beta_b[selecta]
                is_inter = is_inter[selecta]
                return beta_a,beta_b,is_inter

            beta_a,beta_b,is_inter = generate_betas(spk_neuron,t_max)

                        #%%
            def make_histogram():
                import matplotlib
                import matplotlib.pyplot as plt
                # FIT THE DIFFERENT MODELS HERE!!
                # START THE FIGURE
                ex_orange = np.array([233.0, 78.0, 27.0])/255.
                in_blue = np.array([0.0, 161.0, 154.0])/255.

                N_bins = 30
                bins = np.arange(-2,2,.1)

                alph = 0.1
                lw = 1.5
                plt.figure(figsize=(3.,3.))
                count_in,bins_in,_ = plt.hist(beta_b[is_inter],bins=bins,color = in_blue,alpha=alph,density=True)
                count_ex,bins_ex,_ = plt.hist(beta_b[~is_inter],bins=bins,color = ex_orange,alpha = alph,density = True)
                plt.step(bins_in[1:],count_in,color = in_blue,linewidth = lw)
                plt.step(bins_ex[1:],count_ex,color = ex_orange,linewidth = lw)
                ax = plt.gca()
                ax.set_xticklabels([])
                ax.set_xticks([-1,0,1])
                ax.set_yticks([])
                ax.tick_params('both', length=7, width=1, which='major')
                ax.set_xlim([-1.5,1.5])

                plt.tight_layout(pad=0.0,h_pad=0.0,w_pad=0.0)
                # plt.title(filename[-36:-3])
                plt.savefig('../plots/histogram_1p5_'+filename[-36:-3] + 'png',dpi=300.)
                print("plot saved!")

                        #%%
            def make_histogram_both():
                # import numpy as np
                # import matplotlib.pyplot as plt
                import matplotlib
                import matplotlib.pyplot as plt

                # FIT THE DIFFERENT MODELS HERE!!
                # import statsmodels.api as sm

                # START THE FIGURE
                ex_orange = np.array([233.0, 78.0, 27.0])/255.
                in_blue = np.array([0.0, 161.0, 154.0])/255.


                N_bins = 30
                bins = np.arange(-2,2,.1)

                alph = 1.
                lw = 1.5
                plt.figure(figsize=(3.,3.))
                # count_in,bins_in,_ = plt.hist(beta_b[is_inter],bins=bins,color = in_blue,alpha=alph,density=True)
                count_ex,bins_ex,_ = plt.hist(beta_b,bins=bins,color = 'burlywood',alpha = alph,density = True)
                # plt.step(bins_in[1:],count_in,color = in_blue,linewidth = lw)
                plt.step(bins_ex[1:],count_ex,color = 'brown',linewidth = lw)
                ax = plt.gca()
                ax.set_xticklabels([])
                ax.set_xticks([-1,0,1])
                ax.set_yticks([])
                ax.tick_params('both', length=7, width=1, which='major')
                ax.set_xlim([-1.5,1.5])

                plt.tight_layout(pad=0.0,h_pad=0.0,w_pad=0.0)
                # plt.title(filename[-36:-3])
                plt.savefig('../plots/histogram_1p5_both_'+filename[-36:-3] + 'png',dpi=300.)
                print("plot saved!")

            make_histogram()
            plt.close('all')
            make_histogram_both()
            plt.close('all')


        else:
            print("file not done yet!")

print('  _   _   _     _   _   _   _   _  '+'\n'+' / \ / \ / \   / \ / \ / \ / \ / \ '+'\n'+'( A | l | l ) ( D | o | n | e | ! )'+'\n'+' \_/ \_/ \_/   \_/ \_/ \_/ \_/ \_/ ')
