# Supplementary material for: Highly structured, partner-sex- and subject-sex-dependent cortical responses during social facial touch
Source: Nat Commun. 2019 Oct 11;10:4634. doi: 10.1038/s41467-019-12511-z (PMC6789031; doi:10.1038/s41467-019-12511-z)
Supplement: Supplementary file 5 — Supplementary Software 1 [file 41467_2019_12511_MOESM5_ESM.zip › Ebbesen2019_code_and_data/Figure_6/ms_raster.py]

#%%
# IMPORTS
#


import matplotlib
matplotlib.use('Agg')

import matplotlib.pyplot as plt
from matplotlib import cm
import matplotlib.gridspec as gridspec

import pandas as pd
import numpy as np
import scipy.stats as sc

import sys
import gc

import os
#%%
# make the filename
def filename_generator(synapse_scaling,depolarization,thalamus_rate,n_repeats):
    return '../data/data_raster' +'_syn_' + str(synapse_scaling) +'_dep_' + str(depolarization) +'_thal_' + str(thalamus_rate) +'_rep_' + str(n_repeats)  + '.dat'

synapse_scaling,depolarization,thalamus_rate,n_repeats = 1.0,0.5,30.0,20


print("Making raster from:"+str(synapse_scaling) + ", dep:"+str(depolarization) + "...")

filename = filename_generator(synapse_scaling,depolarization,thalamus_rate,n_repeats)
# DO THE plotting
print('file is here, starting run!')

print('opening '+filename+'...')

# cd code

tsim = 4.0

###############################################################################
# Loading data and defining parameters
###############################################################################
data = pd.read_csv(filename, sep=" ",
                    header=None, names=['i','t'])

# cortical layer labels: e for excitatory; i for inhibitory
lname = ['L23e', 'L23i', 'L4e', 'L4i', 'L5e', 'L5i','L6e', 'L6i']

# number of neurons by layer
n_layer = [0, 20683, 5834, 21915, 5479, 4850, 1065, 14395, 2948];
l_bins = np.cumsum(n_layer) # cumulative number of neurons by layer
N = np.sum(n_layer)         # total number of neurons

# graphs color codes: different colors for different layers
dotsize = 2.5 +1
dotcolor = np.array([[0.0, 0.0, 255.0],
                    [102.0, 178.0, 255.0],
                    [255.0, 128.0, 0.0],
                    [255.0, 178.0, 102.0],
                    [0.0,   128.0, 0.0],
                    [153.0, 255.0, 153.0],
                    [255.0, 0.0,   0.0],
                    [255.0, 153.0, 153.0]])/255.0

#
ex_orange = [233.0, 78.0, 27.0]
in_blue = [0.0, 161.0, 154.0]
dotcolor = np.array([ex_orange,
                    in_blue,
                    ex_orange,
                    in_blue,
                    ex_orange,
                    in_blue,
                    ex_orange,
                    in_blue])/255.0


# grouping spiking times for each neuron
keys,values = data.sort_values(['i','t']).values.T
ukeys,index=np.unique(keys,True)
arrays=np.split(values,index[1:])

spk_neuron = pd.DataFrame({'i':range(0,N),'t':[[]]*N})
spk_neuron.iloc[ukeys.astype(int),1] = arrays

# creating a flag to identify cortical layers
spk_neuron['layer'] = pd.cut(spk_neuron['i'], l_bins, labels=lname, right=False)
data['layer'] = pd.cut(data['i'], l_bins, labels=lname, right=False)

# sampling data:
psample = 0.025 # percentage of neurons by layer for the raster plot
n_sample = 1000 # number of neurons by layer for sampled measures
spk_neuron = spk_neuron.groupby(['layer']).apply(lambda x: x.sample(n=n_sample))

# measures DataFrame:
measures_layer = pd.DataFrame(index=lname)

# cleaning variables
del keys, values, ukeys, index, arrays

# figure size for the graphs
# fig, axes = plt.subplots(nrows=3, ncols=2, figsize=(7.5,10))

#%% Make a plot!
# fig, axes = plt.subplots(nrows=1, ncols=1, figsize=(10,7))
plt.figure(figsize=(10,7))
ax = plt.gca()

ax.set_yticklabels([])
ax.set_xticklabels([])

acum_index = 0

i = 0

psample = 0.02

t_start = 10*4000.

for i in range(len(lname)):
    print("adding pop #"+str(i)+" ...")
    index_start = l_bins[i]
    index_end = l_bins[i]+int(psample*n_layer[i+1])

    ts = data.t[data.i.isin(range(index_start,index_end))]
    ys = data.i[data.i.isin(range(index_start,index_end))] + acum_index - index_start

    logilogi = (ts.values >= t_start) * (ts.values < (t_start+4000.))

    plt.plot(ts[logilogi]/1000.0,ys[logilogi],'.',markersize=dotsize,color=dotcolor[i])
    # update the running index
    acum_index = acum_index + (index_end-index_start)

plt.ylim(0,acum_index)
plt.xlim(t_start/1000.,(t_start+4000.)/1000.)

# plt.xlabel('time [s]')
# plt.ylabel(' ')
plt.gca().invert_yaxis()
plt.axis('off')

plt.tight_layout(pad=0.0,h_pad=0.0,w_pad=0.0)

plt.savefig('./figures/dumped_raster_big_dots.png',dpi=300.)
print("plot done!")


print('  _   _   _     _   _   _   _   _  '+'\n'+' / \ / \ / \   / \ / \ / \ / \ / \ '+'\n'+'( A | l | l ) ( D | o | n | e | ! )'+'\n'+' \_/ \_/ \_/   \_/ \_/ \_/ \_/ \_/ ')
