# Supplementary material for: Highly structured, partner-sex- and subject-sex-dependent cortical responses during social facial touch
Source: Nat Commun. 2019 Oct 11;10:4634. doi: 10.1038/s41467-019-12511-z (PMC6789031; doi:10.1038/s41467-019-12511-z)
Supplement: Supplementary file 5 — Supplementary Software 1 [file 41467_2019_12511_MOESM5_ESM.zip › Ebbesen2019_code_and_data/Figure_6/multi_seq.py]

# %% ###########################################
# IMPORTS
# %% ###########################################
# cd code
# ls


import matplotlib

# import matplotlib.pyplot as plt
import numpy as np

matplotlib.use('Agg')

import netPD as netPD
import figures as fig
from brian2 import *

import sys
import gc

# Remove these comments to set the simulation to run with openmp
# set_device('cpp_standalone', directory='parallel_PD')
# prefs.devices.cpp_standalone.openmp_threads = 10

# Function to define filenames
def filename_generator(g, bgrate, suffix = ''):
    return '../data/data_raster_g' + str(g) + '_bgrate' + str(bgrate) +  suffix + '.dat'


# %% ###########################################
# Set the inhibitory weight balance and the background rate
# %% ###########################################


# default seed of pseudo random numbers to test reproducibility
s = 1000
seed(s)

# choose serial = False to run multiple simulations in parallel
serial = True
num_cores = 8              # number of cores to run in parallel


# import the parameters for the network, as well as the
# from brian2 import *
from netParams import *
# import neuronModels as neuronMod
import netModels as netMod


#%%
# the sequence has first (a) simple touch, then modulated touch
# example python multi_protocol3.py 1.1 1.0
synapse_scaling = 1.1 # 1.5 ratio
depolarization = 1.0 # 1 mV
n_repeats = 1 # 20 how many sequences
thalamus_rate = 30.0 # 30 Hz

# Get the parameters from the command line
synapse_scaling = float(sys.argv[1]) # 1.1 ratio
depolarization = float(sys.argv[2]) # 0.5 mV
thalamus_rate = float(sys.argv[3]) # 30.0 Hz
n_repeats = int(sys.argv[4]) # 20 how many sequences
#%%


# Set the parameters to control the simulation for thalamus
###############################################################################
'''
Protocols parameters:

# background type
bg_type = 0:    layer-specific
          1:    layer-independent
          2:    layer-independent-random

# stimulation
stim = 0:       turn on the background noise
       1:       DC current experiment

# max number of synapses between populations
nsyn_type = 0:  no approximation (eq. 3)
nsyn_type = 1:  approximation (eq. 5)

# networks variables changed for different protocols:
g    => inhibitory weight balance
bg   => background rate

# thalamic input
thal = "ON"     turn on the thalamic input transient
thal = "OFF"    turn off the thalamic input transient
'''
###############################################################################

g = 4.0                     # default value for inhibitory weight balance
bg = 8.0 #8.0                    # default value for background rate


tsim=1.0
bg_type=0
stim=1
w_ex=87.8
g=4.0
bg_freq= 8.0 #8.0 Hz
nsyn_type=0
thal='ON'

###############################################################################
# Simulation parameters
###############################################################################
defaultclock.dt = 0.1*ms    # timestep of numerical integration method

# tau_m   = 10.0*ms		# membrane time constant
tau_ref = 2.0*ms		# absolute refractory period
Cm      = 250.0*pF		# membrane capacity
# v_r     = -65.0*mV		# reset potential
v_th    = -50.0*mV		# fixed firing threshold


# Leaky integrate-and-fire model equations
# dv/dt: equation 1 from the article
# dI/dt: equation 2 from the article
LIFmodel = '''
	dv/dt = (-v + v_r)/tau_m + (I+Iext)/Cm : volt (unless refractory)
	dI/dt = -I/tau_syn : amp
	Iext : amp
    tau_m : second
    v_r : volt
	'''
# Reset condition
resetLIF = '''
	v = v_r
	'''

# neuron model
eqs = LIFmodel
reset = resetLIF
# tau_m, tau_ref, Cm, v_r, v_th = LIFparams()

###############################################################################
# Creating neurons
###############################################################################
neurons = NeuronGroup(N, eqs, threshold='v>v_th', reset=reset, \
                        method='linear', refractory=tau_ref)

# seting initial values for membrane potential and currents
neurons.v = '-58.0*mV + 10.0*mV*randn()'
neurons.I = 0.0*pA      # initial value for synaptic currents
neurons.Iext = 0.0*pA   # constant external current
neurons.tau_m = 10.0*ms
neurons.v_r = -65.0*mV

###############################################################################
# Creating the network of synapses
###############################################################################

pop, con, bg_in, smon_net, thal_input, thal_con = netMod.PDnet(neurons, stim, \
                                        bg_type, w_ex, g, bg_freq, nsyn_type, thal, thalamus_rate)


###############################################################################
# Running the simulation
###############################################################################
# collect the network for running
net = Network(collect())

w_thal = w_ex*pA            # excitatory synaptic weight from thalamus
std_w_thal = w_thal*0.1     # standard deviation weigth
net.add(neurons,pop, con, bg_in, thal_input, thal_con)    # Adding objects to the simulation


###############################################################################
# Sequencing the protocol
###############################################################################

print('made the network')

# NAME THE PROTOCOL

filename = '../data/data_raster' +'_syn_' + str(synapse_scaling) +'_dep_' + str(depolarization) +'_thal_' + str(thalamus_rate) +'_rep_' + str(n_repeats)  + '.dat'

print("Starting #" + filename + " with "+  str(n_repeats)+" repeats")

# make an empty holder for the thalamic input!
thal_safety = []

# run the protocol a few times!
for jix in range(n_repeats):
    print("Starting cycle no." + str(jix) + "...")
    # first, just run the simulation with no thalamic input
    net.run(1.0*second,report='stdout')
    gc.collect()    #garbage collector to clean memory

    # Add thalamic input ('touch') and continue running
    if len(thal_safety) == 0:
        # if there are no values for the thalamocortical synapses, make them and save them!
        for r in range(0,8):
            thal_con[r].w = 'clip((w_thal + std_w_thal*randn()),w_thal*0.0, w_thal*inf)'
            thal_safety.append(thal_con[r].w / amp)
    else:
        # if the thalamic connections have already been saved, we just add them back on!
        for r in range(0,8):
            thal_con[r].w = thal_safety[r] * amp

    net.run(0.7*second, report='stdout')
    gc.collect()    #garbage collector to clean memory

    # Remove thalamic input and keep running
    for r in range(0,8):
        thal_con[r].w = 0
    net.run(0.3*second, report='stdout')
    gc.collect()    #garbage collector to clean memory

    # again, we run the simulation with no thalamic input
    net.run(1.0*second,report='stdout')
    gc.collect()    #garbage collector to clean memory

    # ##########
    # START MANIPULATION
    # ##########

    # Scale the excitatory
    for jix in [0,2,4,6]:
        pop[jix].tau_m = synapse_scaling*10.0*ms
        print("Scaled population " + str(jix)+"..")
        # print("Example w:" + str(pop[jix].w[0]) )

    # scale the INHIBITORY depolarization! jix = 1
    # the odd numbers are the inhibitory populations
    for jix in [1,3,5,7]:
        pop[jix].v_r = pop[jix].v_r + depolarization*mV
        print("Depolarized population " + str(jix)+"..")
        # print("Example w:" + str(pop[jix].w[0]) )


    # Add thalamic input ('touch') and continue running
    if len(thal_safety) == 0:
        # if there are no values for the thalamocortical synapses, make them and save them!
        for r in range(0,8):
            thal_con[r].w = 'clip((w_thal + std_w_thal*randn()),w_thal*0.0, w_thal*inf)'
            thal_safety.append(thal_con[r].w / amp)
    else:
        # if the thalamic connections have already been saved, we just add them back on!
        for r in range(0,8):
            thal_con[r].w = thal_safety[r] * amp

    net.run(0.7*second, report='stdout')
    gc.collect()    #garbage collector to clean memory


    # ##########
    # END MANIPULATION
    # ##########

    # Scale the excitatory back down
    for jix in [0,2,4,6]:
        pop[jix].tau_m = 10.0*ms
        print("Scaled population " + str(jix)+"..")
        # print("Example w:" + str(pop[jix].w[0]) )

    # and repolarize the inhibitory cells!
    for jix in [1,3,5,7]:
        pop[jix].v_r = pop[jix].v_r - depolarization*mV
        print("Repolarized population " + str(jix)+"..")
        # print("Example w:" + str(pop[jix].w[0]) )


    # Remove thalamic input
    for r in range(0,8):
        thal_con[r].w = 0
    net.run(0.3*second, report='stdout')
    gc.collect()    #garbage collector to clean memory


# SAVE TO DISK
savetxt(filename, c_[smon_net.i,smon_net.t/ms],fmt="%i %.2f")
print("All repeats done!")
print("Simulated data #" + suffix + " is saved to disk!")


def banner():
    print(" ____  _                         _                  _ ")
    print("/ ___|(_)_ __ ___    _____    __| | ___  _ __   ___| |")
    print("\___ \| | '_ ` _ \  |_____|  / _` |/ _ \| '_ \ / _ \ |")
    print(" ___) | | | | | | | |_____| | (_| | (_) | | | |  __/_|")
    print("|____/|_|_| |_| |_|          \__,_|\___/|_| |_|\___(_)")

banner()
