# Supplementary material for: Highly structured, partner-sex- and subject-sex-dependent cortical responses during social facial touch
Source: Nat Commun. 2019 Oct 11;10:4634. doi: 10.1038/s41467-019-12511-z (PMC6789031; doi:10.1038/s41467-019-12511-z)
Supplement: Supplementary file 5 — Supplementary Software 1 [file 41467_2019_12511_MOESM5_ESM.zip › Ebbesen2019_code_and_data/Figure_6/readme.txt]

We implemented our model by modyfying the python code for the 'Brian 2' simulator (http://briansimulator.org/) by Shiomura et al.:

Shimoura, R. O., Kamiji, N. L., Pena, R. F. O., Cordeiro, V. L., Ceballos, C. C., Romaro, C., & Roque, A. C. (2018). [Re] The cell-type specific cortical microcircuit: relating structure and activity in a full-scale spiking network model. ReScience, 4(1), 1�12.

That model is hosted here:

https://github.com/ReScience-Archives/ShimouraR-KamijiNL-PenaRFO-CordeiroVL-CeballosCC-RomaroC-RoqueAC-2017

The main script of our model is 'multi_seq.py'. The script requres four parameters, supplied from the command line: The scaling of the synapses (1.0, 1.1 and 1.2 in the figure), the depolarization of the interneurons (in mV, 0.0, 0.5 and 1.0 in the figure), the rate of the thalamic input during touch (in Hz, 30.0 in the figure) and the number of repeats of the protocol (20 in the figure). For example, the script can be run like:

> python multi_seq.py 1.1 0.5 30.0 20

The script will dump the spike times to disk, with this filename:

filename = '../data/data_raster' +'_syn_' + str(synapse_scaling) +'_dep_' + str(depolarization) +'_thal_' + str(thalamus_rate) +'_rep_' + str(n_repeats)  + '.dat'

Starting the network will occupy ~ 15 GB RAM. Running a simulation with 20 repeats generates ~ 400 MB of simulated data. On a 3.2 GHz PC, we could simulate 1 s in ~ 1-2 minutes.

In addition, there are some scripts to generate the figures displayed in the manuscript: 'ms_raster.py', 'ms_figures.py' and 'ms_histograms.py'. They should be fairly self-explanatory.
