# Supplementary material for: Highly structured, partner-sex- and subject-sex-dependent cortical responses during social facial touch
Source: Nat Commun. 2019 Oct 11;10:4634. doi: 10.1038/s41467-019-12511-z (PMC6789031; doi:10.1038/s41467-019-12511-z)
Supplement: Supplementary file 5 — Supplementary Software 1 [file 41467_2019_12511_MOESM5_ESM.zip › Ebbesen2019_code_and_data/info.txt]

# Info

The code was run in Matlab 2018a and python 3.6
The code should work on any OS, has been tested on linux (Ubuntu 16.04LTE) and Windows 10
The code takes ~ a few minutes to run on a normal desktop computer
Source data is in tables saved as *.mat files
